# Supplementary material for: Dynamic Digital Radiography in Ehlers–Danlos Syndrome: Visualizing Diaphragm Motility Impairment and Its Influence on Clinical Management
Source: Diagnostics (Basel). 2025 May 27;15(11):1343. doi: 10.3390/diagnostics15111343 (PMC12154210; doi:10.3390/diagnostics15111343)
Supplement: Supplementary file 1 [file diagnostics-15-01343-s001.zip]

Archive with 2 entries (2 files):
- Suppl Mat 1.mp4
- Suppl Mat 2.mp4
